# Supplementary material for: A new, alpine species of Lissodesmus Chamberlin, 1920 from Tasmania, Australia (Diplopoda, Polydesmida, Dalodesmidae)
Source: Zookeys. 2018 May 3;(754):103–11. doi: 10.3897/zookeys.754.25704 (PMC5945703; doi:10.3897/zookeys.754.25704)
Supplement: XML Treatment for Lissodesmus [file zookeys.754.25704-treatment1.xml]

<!DOCTYPE tp:taxon-treatment
  PUBLIC "-//TaxonX//DTD Taxonomic Treatment Publishing DTD v0 20100105//EN" "tax-treatment-NSO.dtd">
<tp:taxon-treatment xmlns:tp="http://www.plazi.org/taxpub"><tp:treatment-meta><kwd-group><label>Taxon classification</label><kwd><named-content xmlns:xlink="http://www.w3.org/1999/xlink" content-type="kingdom">Animalia</named-content></kwd><kwd><named-content xmlns:xlink="http://www.w3.org/1999/xlink" content-type="order">Polydesmida</named-content></kwd><kwd><named-content xmlns:xlink="http://www.w3.org/1999/xlink" content-type="family">Dalodesmidae</named-content></kwd></kwd-group><mixed-citation publication-type="journal"><person-group><name><surname>Mesibov</surname><given-names>Robert</given-names></name></person-group><article-title>A new, alpine species of <italic><tp:taxon-name><tp:taxon-name-part taxon-name-part-type="genus" reg="Lissodesmus">Lissodesmus</tp:taxon-name-part></tp:taxon-name></italic> Chamberlin, 1920 from Tasmania, Australia (<tp:taxon-name><tp:taxon-name-part taxon-name-part-type="class">Diplopoda</tp:taxon-name-part></tp:taxon-name>, <tp:taxon-name><tp:taxon-name-part taxon-name-part-type="order">Polydesmida</tp:taxon-name-part></tp:taxon-name>, <tp:taxon-name><tp:taxon-name-part taxon-name-part-type="family">Dalodesmidae</tp:taxon-name-part></tp:taxon-name>)</article-title><source>Zookeys</source><day>3</day><month>5</month><year>2018</year><volume>2018</volume><issue>754</issue><fpage>103</fpage><lpage>111</lpage><pub-id pub-id-type="doi">10.3897/zookeys.754.25704</pub-id></mixed-citation></tp:treatment-meta><tp:nomenclature><label>Genus</label><tp:taxon-name>
                  <tp:taxon-name-part taxon-name-part-type="genus" reg="Lissodesmus">Lissodesmus</tp:taxon-name-part>
                </tp:taxon-name><tp:taxon-authority>Chamberlin, 1920</tp:taxon-authority><tp:nomenclature-citation-list><tp:nomenclature-citation><tp:taxon-name>
                      <tp:taxon-name-part taxon-name-part-type="genus" reg="Lissodesmus">Lissodesmus</tp:taxon-name-part></tp:taxon-name><comment>: <xref ref-type="bibr" rid="B3">Chamberlin 1920</xref>: 135; <xref ref-type="bibr" rid="B1">Attems 1940</xref>: 490; <xref ref-type="bibr" rid="B5">Jeekel 1971</xref>: 336; <xref ref-type="bibr" rid="B4">Hoffman 1980</xref>: 185; <xref ref-type="bibr" rid="B6">Jeekel 1982</xref>: 12; <xref ref-type="bibr" rid="B7">1983</xref>: 146, 150; <xref ref-type="bibr" rid="B8">1984</xref>: 85, 89; <xref ref-type="bibr" rid="B9">1985</xref>: 50, 51; <xref ref-type="bibr" rid="B11">Mesibov 2003</xref>: 198; <xref ref-type="bibr" rid="B12">2004</xref>: 21; <xref ref-type="bibr" rid="B13">2006</xref>: 108; <xref ref-type="bibr" rid="B15">2008</xref>: 2, 49. </comment></tp:nomenclature-citation><tp:nomenclature-citation><tp:taxon-name>
                      <tp:taxon-name-part taxon-name-part-type="genus" reg="Australopeltis">Australopeltis</tp:taxon-name-part></tp:taxon-name><comment>: <xref ref-type="bibr" rid="B10">Johns 1964</xref>: 47 (as subgenus of <tp:taxon-name><tp:taxon-name-part taxon-name-part-type="genus" reg="Pseudoprionopeltis">Pseudoprionopeltis</tp:taxon-name-part></tp:taxon-name> Carl, 1902); <xref ref-type="bibr" rid="B4">Hoffman 1980</xref>: 184 (raised to genus); <xref ref-type="bibr" rid="B6">Jeekel 1982</xref>: 12; <xref ref-type="bibr" rid="B7">1983</xref>: 150 (synonymised with <tp:taxon-name><tp:taxon-name-part taxon-name-part-type="genus" reg="Lissodesmus">Lissodesmus</tp:taxon-name-part></tp:taxon-name>); <xref ref-type="bibr" rid="B18">Shelley et al. 2000</xref>: 86; <xref ref-type="bibr" rid="B13">Mesibov 2006</xref>: 108; <xref ref-type="bibr" rid="B15">2008</xref>: 49. (Type species <tp:taxon-name><tp:taxon-name-part taxon-name-part-type="genus" reg="Pseudoprionopeltis">Pseudoprionopeltis</tp:taxon-name-part> <tp:taxon-name-part taxon-name-part-type="species" reg="martini">martini</tp:taxon-name-part></tp:taxon-name> Carl, 1902, by original designation.) </comment></tp:nomenclature-citation></tp:nomenclature-citation-list></tp:nomenclature><tp:treatment-sec sec-type="type species" id="SECID0EWIAC"><title>Type species.</title><p>
                  <italic><tp:taxon-name><tp:taxon-name-part taxon-name-part-type="genus" reg="Lissodesmus">Lissodesmus</tp:taxon-name-part> <tp:taxon-name-part taxon-name-part-type="species" reg="modestus">modestus</tp:taxon-name-part></tp:taxon-name></italic> Chamberlin, 1920, by original designation.</p></tp:treatment-sec><tp:treatment-sec sec-type="Other assigned species" id="SECID0EHJAC"><title>Other assigned species.</title><p>
                  <italic><tp:taxon-name><tp:taxon-name-part taxon-name-part-type="genus" reg="Lissodesmus">Lissodesmus</tp:taxon-name-part> <tp:taxon-name-part taxon-name-part-type="species" reg="adrianae">adrianae</tp:taxon-name-part></tp:taxon-name></italic> Jeekel, 1984, <italic><tp:taxon-name><tp:taxon-name-part taxon-name-part-type="genus" reg="Lissodesmus">L.</tp:taxon-name-part> <tp:taxon-name-part taxon-name-part-type="species" reg="alisonae">alisonae</tp:taxon-name-part></tp:taxon-name></italic> Jeekel, 1984, <italic><tp:taxon-name><tp:taxon-name-part taxon-name-part-type="genus" reg="Lissodesmus">L.</tp:taxon-name-part> <tp:taxon-name-part taxon-name-part-type="species" reg="anas">anas</tp:taxon-name-part></tp:taxon-name></italic> Mesibov, 2006, <italic><tp:taxon-name><tp:taxon-name-part taxon-name-part-type="genus" reg="Lissodesmus">L.</tp:taxon-name-part> <tp:taxon-name-part taxon-name-part-type="species" reg="bashfordi">bashfordi</tp:taxon-name-part></tp:taxon-name></italic> Mesibov, 2006, <italic><tp:taxon-name><tp:taxon-name-part taxon-name-part-type="genus" reg="Lissodesmus">L.</tp:taxon-name-part> <tp:taxon-name-part taxon-name-part-type="species" reg="blackwoodensis">blackwoodensis</tp:taxon-name-part></tp:taxon-name></italic> Mesibov, 2006, <italic><tp:taxon-name><tp:taxon-name-part taxon-name-part-type="genus" reg="Lissodesmus">L.</tp:taxon-name-part> <tp:taxon-name-part taxon-name-part-type="species" reg="catrionae">catrionae</tp:taxon-name-part></tp:taxon-name></italic> Mesibov, 2006, <italic><tp:taxon-name><tp:taxon-name-part taxon-name-part-type="genus" reg="Lissodesmus">L.</tp:taxon-name-part> <tp:taxon-name-part taxon-name-part-type="species" reg="clivulus">clivulus</tp:taxon-name-part></tp:taxon-name></italic> Mesibov, 2006, <italic><tp:taxon-name><tp:taxon-name-part taxon-name-part-type="genus" reg="Lissodesmus">L.</tp:taxon-name-part> <tp:taxon-name-part taxon-name-part-type="species" reg="cognatus">cognatus</tp:taxon-name-part></tp:taxon-name></italic> Mesibov, 2006, <italic><tp:taxon-name><tp:taxon-name-part taxon-name-part-type="genus" reg="Lissodesmus">L.</tp:taxon-name-part> <tp:taxon-name-part taxon-name-part-type="species" reg="cornutus">cornutus</tp:taxon-name-part></tp:taxon-name></italic> Mesibov, 2006, <italic><tp:taxon-name><tp:taxon-name-part taxon-name-part-type="genus" reg="Lissodesmus">L.</tp:taxon-name-part> <tp:taxon-name-part taxon-name-part-type="species" reg="devexus">devexus</tp:taxon-name-part></tp:taxon-name></italic> Mesibov, 2006, <italic><tp:taxon-name><tp:taxon-name-part taxon-name-part-type="genus" reg="Lissodesmus">L.</tp:taxon-name-part> <tp:taxon-name-part taxon-name-part-type="species" reg="dignomontis">dignomontis</tp:taxon-name-part></tp:taxon-name></italic> Mesibov, 2006, <italic><tp:taxon-name><tp:taxon-name-part taxon-name-part-type="genus" reg="Lissodesmus">L.</tp:taxon-name-part> <tp:taxon-name-part taxon-name-part-type="species" reg="gippslandicus">gippslandicus</tp:taxon-name-part></tp:taxon-name></italic> Mesibov, 2006, <italic><tp:taxon-name><tp:taxon-name-part taxon-name-part-type="genus" reg="Lissodesmus">L.</tp:taxon-name-part> <tp:taxon-name-part taxon-name-part-type="species" reg="grampianensis">grampianensis</tp:taxon-name-part></tp:taxon-name></italic> Mesibov, 2008, <italic><tp:taxon-name><tp:taxon-name-part taxon-name-part-type="genus" reg="Lissodesmus">L.</tp:taxon-name-part> <tp:taxon-name-part taxon-name-part-type="species" reg="hamatus">hamatus</tp:taxon-name-part></tp:taxon-name></italic> Mesibov, 2006, <italic><tp:taxon-name><tp:taxon-name-part taxon-name-part-type="genus" reg="Lissodesmus">L.</tp:taxon-name-part> <tp:taxon-name-part taxon-name-part-type="species" reg="horridomontis">horridomontis</tp:taxon-name-part></tp:taxon-name></italic> Mesibov, 2006, <italic><tp:taxon-name><tp:taxon-name-part taxon-name-part-type="genus" reg="Lissodesmus">L.</tp:taxon-name-part> <tp:taxon-name-part taxon-name-part-type="species" reg="inopinatus">inopinatus</tp:taxon-name-part></tp:taxon-name></italic> Mesibov, 2006, <italic><tp:taxon-name><tp:taxon-name-part taxon-name-part-type="genus" reg="Lissodesmus">L.</tp:taxon-name-part> <tp:taxon-name-part taxon-name-part-type="species" reg="johnsi">johnsi</tp:taxon-name-part></tp:taxon-name></italic> Mesibov, 2006, <italic><tp:taxon-name><tp:taxon-name-part taxon-name-part-type="genus" reg="Lissodesmus">L.</tp:taxon-name-part> <tp:taxon-name-part taxon-name-part-type="species" reg="latus">latus</tp:taxon-name-part></tp:taxon-name></italic> Mesibov, 2006, <italic><tp:taxon-name><tp:taxon-name-part taxon-name-part-type="genus" reg="Lissodesmus">L.</tp:taxon-name-part> <tp:taxon-name-part taxon-name-part-type="species" reg="macedonensis">macedonensis</tp:taxon-name-part></tp:taxon-name></italic> Mesibov, 2006, <italic><tp:taxon-name><tp:taxon-name-part taxon-name-part-type="genus" reg="Lissodesmus">L.</tp:taxon-name-part> <tp:taxon-name-part taxon-name-part-type="species" reg="martini">martini</tp:taxon-name-part></tp:taxon-name></italic> (Carl, 1902), <italic><tp:taxon-name><tp:taxon-name-part taxon-name-part-type="genus" reg="Lissodesmus">L.</tp:taxon-name-part> <tp:taxon-name-part taxon-name-part-type="species" reg="milledgei">milledgei</tp:taxon-name-part></tp:taxon-name></italic> Mesibov, 2006, <italic><tp:taxon-name><tp:taxon-name-part taxon-name-part-type="genus" reg="Lissodesmus">L.</tp:taxon-name-part> <tp:taxon-name-part taxon-name-part-type="species" reg="montanus">montanus</tp:taxon-name-part></tp:taxon-name></italic> Mesibov, 2006, <italic><tp:taxon-name><tp:taxon-name-part taxon-name-part-type="genus" reg="Lissodesmus">L.</tp:taxon-name-part> <tp:taxon-name-part taxon-name-part-type="species" reg="nivalis">nivalis</tp:taxon-name-part></tp:taxon-name></italic> sp. n., <italic><tp:taxon-name><tp:taxon-name-part taxon-name-part-type="genus" reg="Lissodesmus">L.</tp:taxon-name-part> <tp:taxon-name-part taxon-name-part-type="species" reg="orarius">orarius</tp:taxon-name-part></tp:taxon-name></italic> Mesibov, 2006, <italic><tp:taxon-name><tp:taxon-name-part taxon-name-part-type="genus" reg="Lissodesmus">L.</tp:taxon-name-part> <tp:taxon-name-part taxon-name-part-type="species" reg="otwayensis">otwayensis</tp:taxon-name-part></tp:taxon-name></italic> Mesibov, 2006, <italic><tp:taxon-name><tp:taxon-name-part taxon-name-part-type="genus" reg="Lissodesmus">L.</tp:taxon-name-part> <tp:taxon-name-part taxon-name-part-type="species" reg="peninsulensis">peninsulensis</tp:taxon-name-part></tp:taxon-name></italic> Mesibov, 2006, <italic><tp:taxon-name><tp:taxon-name-part taxon-name-part-type="genus" reg="Lissodesmus">L.</tp:taxon-name-part> <tp:taxon-name-part taxon-name-part-type="species" reg="perporosus">perporosus</tp:taxon-name-part></tp:taxon-name></italic> Jeekel, 1984, <italic><tp:taxon-name><tp:taxon-name-part taxon-name-part-type="genus" reg="Lissodesmus">L.</tp:taxon-name-part> <tp:taxon-name-part taxon-name-part-type="species" reg="plomleyi">plomleyi</tp:taxon-name-part></tp:taxon-name></italic> Mesibov, 2006, <italic><tp:taxon-name><tp:taxon-name-part taxon-name-part-type="genus" reg="Lissodesmus">L.</tp:taxon-name-part> <tp:taxon-name-part taxon-name-part-type="species" reg="tarrabulga">tarrabulga</tp:taxon-name-part></tp:taxon-name></italic> Mesibov, 2006.</p></tp:treatment-sec><ref-list><ref id="B3"><mixed-citation xmlns:xlink="http://www.w3.org/1999/xlink" xlink:type="simple">
          <person-group><name name-style="western"><surname>Chamberlin</surname><given-names>RV</given-names></name></person-group> (<year>1920</year>) <article-title>The <tp:taxon-name><tp:taxon-name-part taxon-name-part-type="above-genus">Myriopoda</tp:taxon-name-part></tp:taxon-name> of the Australian region.</article-title> <source>Bulletin of the Museum of Comparative Zoology</source> <volume>64</volume>(<issue>1</issue>): <fpage>1</fpage>–<lpage>269</lpage>. <ext-link xlink:type="simple" ext-link-type="uri" xlink:href="http://biodiversitylibrary.org/page/30743608">http://biodiversitylibrary.org/page/30743608</ext-link></mixed-citation></ref><ref id="B1"><mixed-citation xmlns:xlink="http://www.w3.org/1999/xlink" xlink:type="simple">
          <person-group><name name-style="western"><surname>Attems</surname><given-names>C</given-names></name></person-group> (<year>1940</year>) <source><tp:taxon-name><tp:taxon-name-part taxon-name-part-type="subphylum">Myriapoda</tp:taxon-name-part></tp:taxon-name>. 3. <tp:taxon-name><tp:taxon-name-part taxon-name-part-type="superfamily">Polydesmoidea</tp:taxon-name-part></tp:taxon-name>. III. Fam. <tp:taxon-name><tp:taxon-name-part taxon-name-part-type="family">Polydesmidae</tp:taxon-name-part></tp:taxon-name>, <tp:taxon-name><tp:taxon-name-part taxon-name-part-type="family">Vanhoeffeniidae</tp:taxon-name-part></tp:taxon-name>, <tp:taxon-name><tp:taxon-name-part taxon-name-part-type="family">Cryptodesmidae</tp:taxon-name-part></tp:taxon-name>, <tp:taxon-name><tp:taxon-name-part taxon-name-part-type="family">Oniscodesmidae</tp:taxon-name-part></tp:taxon-name>, <tp:taxon-name><tp:taxon-name-part taxon-name-part-type="family">Sphaerotrichopidae</tp:taxon-name-part></tp:taxon-name>, <tp:taxon-name><tp:taxon-name-part taxon-name-part-type="family">Peridontodesmidae</tp:taxon-name-part></tp:taxon-name>, <tp:taxon-name><tp:taxon-name-part taxon-name-part-type="family">Rhachidesmidae</tp:taxon-name-part></tp:taxon-name>, <tp:taxon-name><tp:taxon-name-part taxon-name-part-type="family">Macellolophidae</tp:taxon-name-part></tp:taxon-name>, <tp:taxon-name><tp:taxon-name-part taxon-name-part-type="family">Pandirodesmidae</tp:taxon-name-part></tp:taxon-name>. Das Tierreich 70.</source> <publisher-name>Walter de Gruyter and Co.</publisher-name>, <publisher-loc>Berlin</publisher-loc>, <size units="page">577 pp</size>.</mixed-citation></ref><ref id="B5"><mixed-citation xmlns:xlink="http://www.w3.org/1999/xlink" xlink:type="simple">
          <person-group><name name-style="western"><surname>Jeekel</surname><given-names>CAW</given-names></name></person-group> (<year>1971</year>) [1970] Nomenclator generum et familiarum Diplopodorum: a list of the genus and family-group names in the Class <tp:taxon-name><tp:taxon-name-part taxon-name-part-type="class">Diplopoda</tp:taxon-name-part></tp:taxon-name> from the 10<sup>th</sup> edition of Linnaeus, 1758, to the end of 1957. Monografieën van de Nederlandse Entomologische Vereniging 5, 412 pp.</mixed-citation></ref><ref id="B4"><mixed-citation xmlns:xlink="http://www.w3.org/1999/xlink" xlink:type="simple">
          <person-group><name name-style="western"><surname>Hoffman</surname><given-names>RL</given-names></name></person-group> (<year>1980</year>) <source>[1979] Classification of the <tp:taxon-name><tp:taxon-name-part taxon-name-part-type="class">Diplopoda</tp:taxon-name-part></tp:taxon-name>.</source> <publisher-name>Muséum d’Histoire Naturelle</publisher-name>, <publisher-loc>Geneva</publisher-loc>, <size units="page">237 pp</size>.</mixed-citation></ref><ref id="B6"><mixed-citation xmlns:xlink="http://www.w3.org/1999/xlink" xlink:type="simple">
          <person-group><name name-style="western"><surname>Jeekel</surname><given-names>CAW</given-names></name></person-group> (<year>1982</year>) <article-title>Millipedes from Australia, 4: A new genus and species of the family <tp:taxon-name><tp:taxon-name-part taxon-name-part-type="family">Dalodesmidae</tp:taxon-name-part></tp:taxon-name> from Australia (<tp:taxon-name><tp:taxon-name-part taxon-name-part-type="class">Diplopoda</tp:taxon-name-part></tp:taxon-name>, <tp:taxon-name><tp:taxon-name-part taxon-name-part-type="order">Polydesmida</tp:taxon-name-part></tp:taxon-name>).</article-title> <source>Bulletin Zoölogisch Museum, Universiteit van Amsterdam</source> <volume>9</volume>(<issue>2</issue>): <fpage>9</fpage>–<lpage>15</lpage>. <ext-link xlink:type="simple" ext-link-type="uri" xlink:href="http://www.repository.naturalis.nl/document/549072">http://www.repository.naturalis.nl/document/549072</ext-link></mixed-citation></ref><ref id="B7"><mixed-citation xmlns:xlink="http://www.w3.org/1999/xlink" xlink:type="simple">
          <person-group><name name-style="western"><surname>Jeekel</surname><given-names>CAW</given-names></name></person-group> (<year>1983</year>) <article-title>Millipedes from Australia, 8: A new genus and species of the family <tp:taxon-name><tp:taxon-name-part taxon-name-part-type="family">Dalodesmidae</tp:taxon-name-part></tp:taxon-name> from Victoria (<tp:taxon-name><tp:taxon-name-part taxon-name-part-type="class">Diplopoda</tp:taxon-name-part></tp:taxon-name>, <tp:taxon-name><tp:taxon-name-part taxon-name-part-type="order">Polydesmida</tp:taxon-name-part></tp:taxon-name>).</article-title> <source>Bulletin Zoölogisch Museum, Universiteit van Amsterdam</source> <volume>9</volume>(<issue>16</issue>): <fpage>145</fpage>–<lpage>151</lpage>. <ext-link xlink:type="simple" ext-link-type="uri" xlink:href="http://www.repository.naturalis.nl/document/549000">http://www.repository.naturalis.nl/document/549000</ext-link></mixed-citation></ref><ref id="B8"><mixed-citation xmlns:xlink="http://www.w3.org/1999/xlink" xlink:type="simple">
          <person-group><name name-style="western"><surname>Jeekel</surname><given-names>CAW</given-names></name></person-group> (<year>1984</year>) <article-title>Millipedes from Australia, 7: The identity of the genus <italic><tp:taxon-name><tp:taxon-name-part taxon-name-part-type="genus">Lissodesmus</tp:taxon-name-part></tp:taxon-name></italic> Chamberlin, with the description of four new species from Tasmania (<tp:taxon-name><tp:taxon-name-part taxon-name-part-type="class">Diplopoda</tp:taxon-name-part></tp:taxon-name>, <tp:taxon-name><tp:taxon-name-part taxon-name-part-type="order">Polydesmida</tp:taxon-name-part></tp:taxon-name>, <tp:taxon-name><tp:taxon-name-part taxon-name-part-type="family">Dalodesmidae</tp:taxon-name-part></tp:taxon-name>).</article-title> <source>Papers and Proceedings of the Royal Society of Tasmania</source> <volume>118</volume>: <fpage>85</fpage>–<lpage>101</lpage>. <ext-link xlink:type="simple" ext-link-type="doi" xlink:href="10.3853/j.0067-1975.36.1984.323">http://dx.doi.org/10.3853/j.0067-1975.36.1984.323</ext-link></mixed-citation></ref><ref id="B9"><mixed-citation xmlns:xlink="http://www.w3.org/1999/xlink" xlink:type="simple">
          <person-group><name name-style="western"><surname>Jeekel</surname><given-names>CAW</given-names></name></person-group> (<year>1985</year>) <article-title>Millipedes from Australia, 9: A new polydesmoid millipede from Queensland (<tp:taxon-name><tp:taxon-name-part taxon-name-part-type="class">Diplopoda</tp:taxon-name-part></tp:taxon-name>, <tp:taxon-name><tp:taxon-name-part taxon-name-part-type="order">Polydesmida</tp:taxon-name-part></tp:taxon-name>: <tp:taxon-name><tp:taxon-name-part taxon-name-part-type="family">Dalodesmidae</tp:taxon-name-part></tp:taxon-name>).</article-title> <source>Entomologische Berichten (Amsterdam)</source> <volume>45</volume>: <fpage>50</fpage>–<lpage>55</lpage>.</mixed-citation></ref><ref id="B11"><mixed-citation xmlns:xlink="http://www.w3.org/1999/xlink" xlink:type="simple">
          <person-group><name name-style="western"><surname>Mesibov</surname><given-names>R</given-names></name></person-group> (<year>2003</year>) <article-title>A new genus of Tasmanian millipedes (<tp:taxon-name><tp:taxon-name-part taxon-name-part-type="class">Diplopoda</tp:taxon-name-part></tp:taxon-name>, <tp:taxon-name><tp:taxon-name-part taxon-name-part-type="order">Polydesmida</tp:taxon-name-part></tp:taxon-name>, <tp:taxon-name><tp:taxon-name-part taxon-name-part-type="family">Dalodesmidae</tp:taxon-name-part></tp:taxon-name>) with unusual spiracles and a mosaic distribution.</article-title> <source>Memoirs of Museum Victoria</source> <volume>60</volume>(<issue>2</issue>): <fpage>197</fpage>–<lpage>206</lpage>. <ext-link xlink:type="simple" ext-link-type="uri" xlink:href="http://museumvictoria.com.au/pages/3984/60_2_Mesibov1.pdf">http://museumvictoria.com.au/pages/3984/60_2_Mesibov1.pdf</ext-link> <ext-link xlink:type="simple" ext-link-type="doi" xlink:href="10.24199/j.mmv.2003.60.20">https://doi.org/10.24199/j.mmv.2003.60.20</ext-link></mixed-citation></ref><ref id="B12"><mixed-citation xmlns:xlink="http://www.w3.org/1999/xlink" xlink:type="simple">
          <person-group><name name-style="western"><surname>Mesibov</surname><given-names>R</given-names></name></person-group> (<year>2004</year>) <article-title>Redescription of <italic><tp:taxon-name><tp:taxon-name-part taxon-name-part-type="genus">Tasmanodesmus</tp:taxon-name-part> <tp:taxon-name-part taxon-name-part-type="species">hardyi</tp:taxon-name-part></tp:taxon-name></italic> Chamberlin, 1920 (<tp:taxon-name><tp:taxon-name-part taxon-name-part-type="class">Diplopoda</tp:taxon-name-part></tp:taxon-name>: <tp:taxon-name><tp:taxon-name-part taxon-name-part-type="order">Polydesmida</tp:taxon-name-part></tp:taxon-name>: <tp:taxon-name><tp:taxon-name-part taxon-name-part-type="family">Dalodesmidae</tp:taxon-name-part></tp:taxon-name>).</article-title> <source>Myriapodologica</source> <volume>8</volume>(<issue>3</issue>): <fpage>21</fpage>–<lpage>36</lpage>. <ext-link xlink:type="simple" ext-link-type="uri" xlink:href="http://www.vmnh.net/content/uploads/PDF/Research_and_Collections/Myriapodologica/Myriapodologica_v8_n3.pdf">http://www.vmnh.net/content/uploads/PDF/Research_and_Collections/Myriapodologica/Myriapodologica_v8_n3.pdf</ext-link></mixed-citation></ref><ref id="B13"><mixed-citation xmlns:xlink="http://www.w3.org/1999/xlink" xlink:type="simple">
          <person-group><name name-style="western"><surname>Mesibov</surname><given-names>R</given-names></name></person-group> (<year>2006</year>) <article-title>The millipede genus <italic><tp:taxon-name><tp:taxon-name-part taxon-name-part-type="genus">Lissodesmus</tp:taxon-name-part></tp:taxon-name></italic> Chamberlin, 1920 (<tp:taxon-name><tp:taxon-name-part taxon-name-part-type="class">Diplopoda</tp:taxon-name-part></tp:taxon-name>: <tp:taxon-name><tp:taxon-name-part taxon-name-part-type="order">Polydesmida</tp:taxon-name-part></tp:taxon-name>: <tp:taxon-name><tp:taxon-name-part taxon-name-part-type="family">Dalodesmidae</tp:taxon-name-part></tp:taxon-name>) from Tasmania and Victoria, with descriptions of a new genus and 24 new species.</article-title> <source>Memoirs of Museum Victoria</source> <volume>62</volume>(<issue>2</issue>): <fpage>103</fpage>–<lpage>146</lpage>. <ext-link xlink:type="simple" ext-link-type="uri" xlink:href="http://museumvictoria.com.au/pages/3905/62_Mesibov.pdf">http://museumvictoria.com.au/pages/3905/62_Mesibov.pdf</ext-link> <ext-link xlink:type="simple" ext-link-type="doi" xlink:href="10.24199/j.mmv.2005.62.4">https://doi.org/10.24199/j.mmv.2005.62.4</ext-link></mixed-citation></ref><ref id="B15"><mixed-citation xmlns:xlink="http://www.w3.org/1999/xlink" xlink:type="simple">
          <person-group><name name-style="western"><surname>Mesibov</surname><given-names>R</given-names></name></person-group> (<year>2008</year>) <article-title>The millipede genera <italic><tp:taxon-name><tp:taxon-name-part taxon-name-part-type="genus">Gephyrodesmus</tp:taxon-name-part></tp:taxon-name></italic> Jeekel, 1983 and <italic><tp:taxon-name><tp:taxon-name-part taxon-name-part-type="genus">Orthorhachis</tp:taxon-name-part></tp:taxon-name></italic> Jeekel, 1985 in southeastern Australia, a new <italic><tp:taxon-name><tp:taxon-name-part taxon-name-part-type="genus">Lissodesmus</tp:taxon-name-part></tp:taxon-name></italic> Chamberlin, 1920 from Victoria, and observations on male leg setae, spinnerets and metatergite sculpture (<tp:taxon-name><tp:taxon-name-part taxon-name-part-type="class">Diplopoda</tp:taxon-name-part></tp:taxon-name>: <tp:taxon-name><tp:taxon-name-part taxon-name-part-type="order">Polydesmida</tp:taxon-name-part></tp:taxon-name>: <tp:taxon-name><tp:taxon-name-part taxon-name-part-type="family">Dalodesmidae</tp:taxon-name-part></tp:taxon-name>).</article-title> <source>Zootaxa</source> <volume>1790</volume>: <fpage>1</fpage>–<lpage>52</lpage>.</mixed-citation></ref><ref id="B10"><mixed-citation xmlns:xlink="http://www.w3.org/1999/xlink" xlink:type="simple">
          <person-group><name name-style="western"><surname>Johns</surname><given-names>PM</given-names></name></person-group> (<year>1964</year>) <article-title>The <tp:taxon-name><tp:taxon-name-part taxon-name-part-type="family">Sphaerotrichopidae</tp:taxon-name-part></tp:taxon-name> (<tp:taxon-name><tp:taxon-name-part taxon-name-part-type="class">Diplopoda</tp:taxon-name-part></tp:taxon-name>) of New Zealand. 1. Introduction, revision of some known species and description of new species.</article-title> <source>Records of the Canterbury Museum</source> <volume>8</volume>(<issue>1</issue>): <fpage>1</fpage>–<lpage>49</lpage>.</mixed-citation></ref><ref id="B18"><mixed-citation xmlns:xlink="http://www.w3.org/1999/xlink" xlink:type="simple">
          <person-group><name name-style="western"><surname>Shelley</surname><given-names>RM</given-names></name><name name-style="western"><surname>Sierwald</surname><given-names>P</given-names></name><name name-style="western"><surname>Kiser</surname><given-names>SB</given-names></name><name name-style="western"><surname>Golovatch</surname><given-names>SI</given-names></name></person-group> (<year>2000</year>) <source>Nomenclator generum et familiarum Diplopodorum II. A List of the Genus and Family-Group Names in the Class <tp:taxon-name><tp:taxon-name-part taxon-name-part-type="class">Diplopoda</tp:taxon-name-part></tp:taxon-name> from 1958 through 1999.</source> <publisher-name>Pensoft</publisher-name>, <publisher-loc>Sofia</publisher-loc>, <size units="page">167 pp</size>.</mixed-citation></ref></ref-list></tp:taxon-treatment>
