# Supplementary material for: A new, alpine species of Lissodesmus Chamberlin, 1920 from Tasmania, Australia (Diplopoda, Polydesmida, Dalodesmidae)
Source: Zookeys. 2018 May 3;(754):103–11. doi: 10.3897/zookeys.754.25704 (PMC5945703; doi:10.3897/zookeys.754.25704)
Supplement: XML Treatment for Lissodesmus nivalis [file zookeys.754.25704-treatment2.xml]

<!DOCTYPE tp:taxon-treatment
  PUBLIC "-//TaxonX//DTD Taxonomic Treatment Publishing DTD v0 20100105//EN" "tax-treatment-NSO.dtd">
<tp:taxon-treatment xmlns:tp="http://www.plazi.org/taxpub"><tp:treatment-meta><kwd-group><label>Taxon classification</label><kwd><named-content xmlns:xlink="http://www.w3.org/1999/xlink" content-type="kingdom">Animalia</named-content></kwd><kwd><named-content xmlns:xlink="http://www.w3.org/1999/xlink" content-type="order">Polydesmida</named-content></kwd><kwd><named-content xmlns:xlink="http://www.w3.org/1999/xlink" content-type="family">Dalodesmidae</named-content></kwd></kwd-group><mixed-citation publication-type="journal"><person-group><name><surname>Mesibov</surname><given-names>Robert</given-names></name></person-group><article-title>A new, alpine species of <italic><tp:taxon-name><tp:taxon-name-part taxon-name-part-type="genus" reg="Lissodesmus">Lissodesmus</tp:taxon-name-part></tp:taxon-name></italic> Chamberlin, 1920 from Tasmania, Australia (<tp:taxon-name><tp:taxon-name-part taxon-name-part-type="class">Diplopoda</tp:taxon-name-part></tp:taxon-name>, <tp:taxon-name><tp:taxon-name-part taxon-name-part-type="order">Polydesmida</tp:taxon-name-part></tp:taxon-name>, <tp:taxon-name><tp:taxon-name-part taxon-name-part-type="family">Dalodesmidae</tp:taxon-name-part></tp:taxon-name>)</article-title><source>Zookeys</source><day>3</day><month>5</month><year>2018</year><volume>2018</volume><issue>754</issue><fpage>103</fpage><lpage>111</lpage><pub-id pub-id-type="doi">10.3897/zookeys.754.25704</pub-id></mixed-citation></tp:treatment-meta><tp:nomenclature><tp:taxon-name>
                  <tp:taxon-name-part taxon-name-part-type="genus" reg="Lissodesmus">Lissodesmus</tp:taxon-name-part>
                  <tp:taxon-name-part taxon-name-part-type="species" reg="nivalis">nivalis</tp:taxon-name-part>
                  <object-id xmlns:xlink="http://www.w3.org/1999/xlink" content-type="zoobank" xlink:type="simple">http://zoobank.org/688C85B2-1C5F-4ACE-AA6C-6C663BF25788</object-id>
                </tp:taxon-name><tp:taxon-status xmlns:xlink="http://www.w3.org/1999/xlink" xlink:type="simple">sp. n.</tp:taxon-status><xref ref-type="fig" rid="F2">Figs 2</xref><xref ref-type="fig" rid="F3">, 3</xref></tp:nomenclature><tp:treatment-sec sec-type="Holotype" id="SECID0E4EAE"><title>Holotype.</title><p>Male, Ben Lomond ski village, Tasmania, <named-content xmlns:xlink="http://www.w3.org/1999/xlink" content-type="dwc:verbatimCoordinates" xlink:type="simple"><named-content content-type="geo-json" specific-use="{&#34;type&#34;:&#34;Point&#34;,&#34;coordinates&#34;:[147.661800,-41.535700]}" id="NCID0EGFAE" xlink:type="simple">-41.5357, 147.6618</named-content></named-content>, ±25 m, 1490 m a.s.l., 2 April 2018, K. Bonham and R. Mesibov, <named-content xmlns:xlink="http://www.w3.org/1999/xlink" content-type="dwc:institutional_code" xlink:type="simple">QVM</named-content> 2018:23:0038.</p></tp:treatment-sec><tp:treatment-sec sec-type="Paratypes" id="SECID0EQFAE"><title>Paratypes.</title><p>1 male, 1 female, details as for holotype, <named-content xmlns:xlink="http://www.w3.org/1999/xlink" content-type="dwc:institutional_code" xlink:type="simple">QVM</named-content> 2018:23:0039.</p></tp:treatment-sec><tp:treatment-sec sec-type="material" id="SECID0E2FAE"><title>Other material</title><p>. Tasmania, <named-content xmlns:xlink="http://www.w3.org/1999/xlink" content-type="dwc:institutional_code" xlink:type="simple">QVM</named-content>: 1 male, Giblin Fells, Ben Lomond, <named-content xmlns:xlink="http://www.w3.org/1999/xlink" content-type="dwc:verbatimCoordinates" xlink:type="simple"><named-content content-type="geo-json" specific-use="{&#34;type&#34;:&#34;Point&#34;,&#34;coordinates&#34;:[147.666600,-41.547100]}" id="NCID0EJGAE" xlink:type="simple">-41.5471, 147.6666</named-content></named-content>, ±100 m, 1540 m a.s.l., 15 April 2017, K. Bonham, 2017:23:0185, gonopod telopodite with femoral processes broken off; 1 stadium VI male, Surprise Vale, Ben Lomond, <named-content xmlns:xlink="http://www.w3.org/1999/xlink" content-type="dwc:verbatimCoordinates" xlink:type="simple"><named-content content-type="geo-json" specific-use="{&#34;type&#34;:&#34;Point&#34;,&#34;coordinates&#34;:[147.671900,-41.539200]}" id="NCID0ERGAE" xlink:type="simple">-41.5392, 147.6719</named-content></named-content>, ±50 m, 1450 m a.s.l., 20 November 2017, R. Mesibov, 2017:23:0244.</p></tp:treatment-sec><tp:treatment-sec sec-type="diagnosis" id="SECID0EWGAE"><title>Diagnosis.</title><p>Distinguished from all other <italic><tp:taxon-name><tp:taxon-name-part taxon-name-part-type="genus" reg="Lissodesmus">Lissodesmus</tp:taxon-name-part></tp:taxon-name></italic> species by a unique combination of character states of gonopod telopodite processes: solenomere without pre-apical process, tibiotarsus Y-shaped, femoral process L-shaped with forked tips, prefemoral process with long comb of teeth below irregularly dentate apical margin, roughened “shoulder process” near base of prefemoral process.</p></tp:treatment-sec><tp:treatment-sec sec-type="description" id="SECID0EDHAE"><title>Description.</title><p>Male/female approximate measurements: length 25/25 mm, midbody vertical diameter 2.1/2.5 mm, midbody width across paranota 3.2/3.5 mm. Live specimens yellowish-brown to chestnut brown with pinkish red antennae (darker distally) and pinkish red legs (darker basally); rings darkest at posterior metatergal margin and along paranotal margins.</p><p>Male with vertex sparsely setose and frons moderately so. Antennal sockets separated by 2X socket diameter. Antenna short, just reaching ring 3 when manipulated backwards; relative length of antennomeres 2&gt;(3,6)&gt;(4,5), antennomere 6 widest. Col<!--PageBreak-->lum slightly narrower than head, slightly wider than tergite 2; anteriorly very slightly convex, laterally slightly convex; posterior edge medially a little emarginate; corners rounded. Tergite width increasing gradually from rings 2–6, then subequal, then decreasing 17–19. Waist (Fig. <xref ref-type="fig" rid="F2">2A, B</xref>) well-defined, with faint longitudinal striations. Prozonites and metazonites with faint cellular sculpturing; limbus composed of close-set flat tabs. Paranota (Fig. <xref ref-type="fig" rid="F2">2A, B</xref>) smooth, swollen, wide (ratio of overall width to prozonite width ca 1.4 on midbody ring); anterior shoulder tightly curved, projected anteriorly; lateral margin slightly convex, sometimes with small notches detectable, the first and last usually with 1 short seta on anterior corner of notch; posterior corner rounded, not extending past posterior metatergite margin on most rings, produced as rounded tooth on rings 17–19; posterior corner seta prominent, erect. Ozopore (Fig. <xref ref-type="fig" rid="F2">2B</xref>) small, opening dorsolaterally close to paranotal margin and anterior to posterior paranotal corner; pore formula 5, 7, 9, 10, 12, 13, 15–19. Spiracles with rims slightly raised above pleural surface; anterior spiracle on diplosegments larger, posterior spiracle about midway between leg bases. Sternites about as long as wide, with fine, short, sparse setae; transverse impression much deeper than longitudinal. Legs short; from legpair 3 prefemur greatly <!--PageBreak-->swollen dorsally, femur somewhat swollen dorsally, gradually less so posteriorly; most legs with postfemur and tibia expanded ventrodistally; relative podomere lengths tarsus&gt;femur&gt;prefemur&gt;(postfemur, tibia) on midbody legs; tarsus straight. From legpair 3, sphaerotrichomes on prefemur, femur, postfemur, tibia and tarsus, densest on tibia and tarsus; each sphaerotrichome hemispherical with blunt-tipped, tapered setal shaft inclined distoventrally; dense brush setae on prefemur and femur, tapering with blunt tips; no sphaerotrichomes or brush setae on last 2 legpairs. Pre-anal ring with sparse, long setae; hypoproct paraboloid; epiproct extending a little past anal valves, sides slightly emarginate, tip truncate between 2 short, rounded, apical bumps; spinnerets in square array in shallow, low-walled cavity just ventral to epiproct tip.</p><fig id="F2" position="float" orientation="portrait"><label>Figure 2.</label><caption><p>
                      <italic><tp:taxon-name><tp:taxon-name-part taxon-name-part-type="genus" reg="Lissodesmus">Lissodesmus</tp:taxon-name-part> <tp:taxon-name-part taxon-name-part-type="species" reg="nivalis">nivalis</tp:taxon-name-part></tp:taxon-name></italic> sp. n., holotype male five days after killing and preserving, <named-content xmlns:xlink="http://www.w3.org/1999/xlink" content-type="dwc:institutional_code" xlink:type="simple">QVM</named-content> 2018:23:0038. <bold>A</bold> Dorsal view of rings 10 and 11 <bold>B</bold> Right lateral view of rings 9–11; <bold>o</bold> = ozopore <bold>C</bold> Posterior view of gonopods in situ. Scale bars: 1.0 mm.</p></caption><graphic xmlns:xlink="http://www.w3.org/1999/xlink" xlink:href="zookeys-754-103-g002.jpg" position="float" orientation="portrait" xlink:type="simple" id="oo_201045.jpg"/></fig><p>Gonopore small, opening on rounded, mediodistal enlargement of leg 2 coxa. Gonopod telopodites extending to leg 5 bases when retracted; bases of legs 6 and 7 well-separated, coxae of legs 6 and 7 slightly swollen ventrally; sternite between legs 6 and 7 slightly excavate, with brushes of long, stiff setae on sternite just medial to coxae. Aperture ovoid but with anterior margin straight, wider than long, about 1/2 the width of ring 7 prozonite, rim slightly raised laterally.</p><p>Gonopods: gonocoxae truncate-conical, tapering distally, lightly joined medially, moderately setose on posterobasal surface. Telopodite (Figs <xref ref-type="fig" rid="F2">2C</xref>, <xref ref-type="fig" rid="F3">3</xref>) long, slender, gently curving anteriorly from base, with a band of long setae (Fig. <xref ref-type="fig" rid="F3">3C</xref>) on posterolateral surface from telopodite base almost to level of solenomere base. Telopodite base tapering from thickened basal rim. Cannula prominent, entering telopodite base in excavation lined with fine setae; prostatic groove running on anterior surface of telopodite before joining base of solenomere, opening at solenomere tip. Solenomere thin, rod-like, tapering to point, arising at ca 1/2 telopodite height on anteromedial surface, directed a little posterodistally before curving anterodistally. Tibiotarsus arising on posterior surface a little distal to level of solenomere base, thicker than solenomere, directed distomedially, apex bifurcated, the tips blunt. Femoral process arising on anterolateral surface distal to tibiotarsus origin, L-shaped; the longer portion of the “L” directed posterodistally with a forked tip; the shorter portion of the “L” directed posterobasally, also with forked tip but with distal portion of fork larger than basal portion. In distal 1/3 of telopodite, prefemoral process separated on posteromedial side from prominent, tab-like “shoulder” process with irregularly and bluntly toothed margin. Prefemoral process flattened anterolaterally, curving medially near obliquely truncate apex, with apical margin irregularly and bluntly toothed and with ca 15 discrete teeth forming comb on posterior margin.</p><p>Female closely resembling male but a little wider; legs not swollen. Genital aperture with posterior margin rounded-triangular medially; cyphopods not examined.</p><fig id="F3" position="float" orientation="portrait"><label>Figure 3.</label><caption><p>
                      <italic><tp:taxon-name><tp:taxon-name-part taxon-name-part-type="genus" reg="Lissodesmus">Lissodesmus</tp:taxon-name-part> <tp:taxon-name-part taxon-name-part-type="species" reg="nivalis">nivalis</tp:taxon-name-part></tp:taxon-name></italic> sp. n., gonopod telopodites of paratype male ex <named-content xmlns:xlink="http://www.w3.org/1999/xlink" content-type="dwc:institutional_code" xlink:type="simple">QVM</named-content> 2018:23:0039. Medial (<bold>A</bold>), posterolateral (<bold>B</bold>) and anteromedial (<bold>C</bold>) views of right telopodite; drawings not to scale and setation not shown <bold>D</bold> Lateral view of left telopodite; scale bar = 1.0 mm. <bold>fp</bold> = femoral process, <bold>pfp</bold> = prefemoral process, <bold>se</bold> = band of setae on posterolateral surface, <bold>so</bold> = solenomere, <bold>sp</bold> = “shoulder process”, <bold>tt</bold> = tibiotarsus. Arrow in <bold>D</bold> indicates unusually forked tip of <bold>fp</bold>; dotted lines in <bold>A</bold> and <bold>C</bold> indicate course of prostatic groove.</p></caption><graphic xmlns:xlink="http://www.w3.org/1999/xlink" xlink:href="zookeys-754-103-g003.jpg" position="float" orientation="portrait" xlink:type="simple" id="oo_201046.jpg"/></fig></tp:treatment-sec><tp:treatment-sec sec-type="Name" id="SECID0EILAE"><title>Name.</title><p>Latin <italic><tp:taxon-name><tp:taxon-name-part taxon-name-part-type="genus" reg="Lissodesmus"/><tp:taxon-name-part taxon-name-part-type="species" reg="nivalis">nivalis</tp:taxon-name-part></tp:taxon-name></italic>, of snow; adjective. This species spends several months each winter with its habitat covered in snow.</p></tp:treatment-sec><tp:treatment-sec sec-type="distribution" id="SECID0EYLAE"><title>Distribution.</title><p>So far known only from alpine moorland and shrubland at three localities on the Ben Lomond plateau in northeast Tasmania (Fig. <xref ref-type="fig" rid="F1">1A, B</xref>). Found in peaty material under prostrate and rock-hugging alpine shrubs (Fig. <xref ref-type="fig" rid="F1">1C</xref>).</p></tp:treatment-sec><tp:treatment-sec sec-type="remarks" id="SECID0EGMAE"><title>Remarks.</title><p>The gonopod telopodite of <italic><tp:taxon-name><tp:taxon-name-part taxon-name-part-type="genus" reg="Lissodesmus">L.</tp:taxon-name-part> <tp:taxon-name-part taxon-name-part-type="species" reg="nivalis">nivalis</tp:taxon-name-part></tp:taxon-name></italic> sp. n. shares several features with other Tasmanian <italic><tp:taxon-name><tp:taxon-name-part taxon-name-part-type="genus" reg="Lissodesmus">Lissodesmus</tp:taxon-name-part></tp:taxon-name></italic> species. As in <italic><tp:taxon-name><tp:taxon-name-part taxon-name-part-type="genus" reg="Lissodesmus">L.</tp:taxon-name-part> <tp:taxon-name-part taxon-name-part-type="species" reg="anas">anas</tp:taxon-name-part></tp:taxon-name></italic> and <italic><tp:taxon-name><tp:taxon-name-part taxon-name-part-type="genus" reg="Lissodesmus">L.</tp:taxon-name-part> <tp:taxon-name-part taxon-name-part-type="species" reg="horridomontis">horridomontis</tp:taxon-name-part></tp:taxon-name></italic>, for example, <!--PageBreak-->the prefemoral process is offset laterally by the distal development of a roughened, tab-like “shoulder” process. The tibiotarsus has a bifurcated tip, as in <italic><tp:taxon-name><tp:taxon-name-part taxon-name-part-type="genus" reg="Lissodesmus">L.</tp:taxon-name-part> <tp:taxon-name-part taxon-name-part-type="species" reg="cornutus">cornutus</tp:taxon-name-part></tp:taxon-name></italic> and <italic><tp:taxon-name><tp:taxon-name-part taxon-name-part-type="genus" reg="Lissodesmus">L.</tp:taxon-name-part> <tp:taxon-name-part taxon-name-part-type="species" reg="montanus">montanus</tp:taxon-name-part></tp:taxon-name></italic>, and the femoral process is L-shaped, as in <italic><tp:taxon-name><tp:taxon-name-part taxon-name-part-type="genus" reg="Lissodesmus">L.</tp:taxon-name-part> <tp:taxon-name-part taxon-name-part-type="species" reg="clivulus">clivulus</tp:taxon-name-part></tp:taxon-name></italic> and <italic><tp:taxon-name><tp:taxon-name-part taxon-name-part-type="genus" reg="Lissodesmus">L.</tp:taxon-name-part> <tp:taxon-name-part taxon-name-part-type="species" reg="latus">latus</tp:taxon-name-part></tp:taxon-name></italic>. However, the distinctive combination of telopodite characters in <italic><tp:taxon-name><tp:taxon-name-part taxon-name-part-type="genus" reg="Lissodesmus">L.</tp:taxon-name-part> <tp:taxon-name-part taxon-name-part-type="species" reg="nivalis">nivalis</tp:taxon-name-part></tp:taxon-name></italic> sp. n. makes it hard to judge from morphology what its nearest relation in the genus might be. It is quite unlike the five other <italic><tp:taxon-name><tp:taxon-name-part taxon-name-part-type="genus" reg="Lissodesmus">Lissodesmus</tp:taxon-name-part></tp:taxon-name></italic> species found in the Ben Lomond area, namely <italic><tp:taxon-name><tp:taxon-name-part taxon-name-part-type="genus" reg="Lissodesmus">L.</tp:taxon-name-part> <tp:taxon-name-part taxon-name-part-type="species" reg="adrianae">adrianae</tp:taxon-name-part></tp:taxon-name></italic>, <italic><tp:taxon-name><tp:taxon-name-part taxon-name-part-type="genus" reg="Lissodesmus">L.</tp:taxon-name-part> <tp:taxon-name-part taxon-name-part-type="species" reg="cognatus">cognatus</tp:taxon-name-part></tp:taxon-name></italic>, <italic><tp:taxon-name><tp:taxon-name-part taxon-name-part-type="genus" reg="Lissodesmus">L.</tp:taxon-name-part> <tp:taxon-name-part taxon-name-part-type="species" reg="devexus">devexus</tp:taxon-name-part></tp:taxon-name></italic>, <italic><tp:taxon-name><tp:taxon-name-part taxon-name-part-type="genus" reg="Lissodesmus">L.</tp:taxon-name-part> <tp:taxon-name-part taxon-name-part-type="species" reg="hamatus">hamatus</tp:taxon-name-part></tp:taxon-name></italic> and <italic><tp:taxon-name><tp:taxon-name-part taxon-name-part-type="genus" reg="Lissodesmus">L.</tp:taxon-name-part> <tp:taxon-name-part taxon-name-part-type="species" reg="plomleyi">plomleyi</tp:taxon-name-part></tp:taxon-name></italic>.</p><p>The upright portion of the femoral process “L” is doubly forked on the left gonopod of the paratype male (Fig. <xref ref-type="fig" rid="F3">3D</xref>). There is no second bifurcation on the right gonopod of the paratype, or on the femoral processes of the holotype, so the double forking appears to be a developmental abnormality. (The third, non-type male is missing its femoral processes.)</p><!--PageBreak--><p>The holotype and paratypes were collected by Tasmanian land snail specialist Kevin Bonham in company with the author. We searched the group of rocks shown in Fig. <xref ref-type="fig" rid="F1">1C</xref> and similar nearby habitats for more than an hour but found no more <italic><tp:taxon-name><tp:taxon-name-part taxon-name-part-type="genus" reg="Lissodesmus">L.</tp:taxon-name-part> <tp:taxon-name-part taxon-name-part-type="species" reg="nivalis">nivalis</tp:taxon-name-part></tp:taxon-name></italic> sp. n., although we saw scattered specimens of the common northeast Tasmanian dalodesmids <italic><tp:taxon-name><tp:taxon-name-part taxon-name-part-type="genus" reg="Lissodesmus">L.</tp:taxon-name-part> <tp:taxon-name-part taxon-name-part-type="species" reg="adrianae">adrianae</tp:taxon-name-part></tp:taxon-name></italic> and <italic><tp:taxon-name><tp:taxon-name-part taxon-name-part-type="genus" reg="Tasmaniosoma">Tasmaniosoma</tp:taxon-name-part> <tp:taxon-name-part taxon-name-part-type="species" reg="clarksonorum">clarksonorum</tp:taxon-name-part></tp:taxon-name></italic> Mesibov, 2010. My collecting in November 2017 was even less successful, yielding only one presumed juvenile of <italic><tp:taxon-name><tp:taxon-name-part taxon-name-part-type="genus" reg="Lissodesmus">L.</tp:taxon-name-part> <tp:taxon-name-part taxon-name-part-type="species" reg="nivalis">nivalis</tp:taxon-name-part></tp:taxon-name></italic> sp. n., despite my searching a larger area of apparently suitable shrub habitat for several hours. <italic><tp:taxon-name><tp:taxon-name-part taxon-name-part-type="genus" reg="Lissodesmus">L.</tp:taxon-name-part> <tp:taxon-name-part taxon-name-part-type="species" reg="nivalis">nivalis</tp:taxon-name-part></tp:taxon-name></italic> sp. n. may be naturally scarce in its alpine habitat.</p><p>The types were collected live and transported from the field in a collecting jar filled with peaty material. As often happens when dalodesmids are live-collected, the female and one of the males (the holotype) mated in the jar and were still <italic>in copula</italic> when killed by freezing several hours later. In Fig. <xref ref-type="fig" rid="F2">2C</xref>, white amorphous material (spermatic fluid?) can be seen adhering to the gonopod telopodites of the holotype.</p></tp:treatment-sec><tp:treatment-sec><!--Section generated to contain objects referenced in tp:taxon-treatment.--><fig id="F1" position="float" orientation="portrait"><label>Figure 1.</label><caption><p>
            <bold>A</bold> Northeast Tasmania with millipede sampling sites, 1934–2018 (black squares), major roads (thin red lines) and 1300 m elevation contours (thick blue lines); the large, rectangular block above 1300 m is the Ben Lomond plateau <bold>B</bold> Aerial photograph of part of the Ben Lomond plateau with <italic><tp:taxon-name><tp:taxon-name-part taxon-name-part-type="genus" reg="Lissodesmus">Lissodesmus</tp:taxon-name-part> <tp:taxon-name-part taxon-name-part-type="species" reg="nivalis">nivalis</tp:taxon-name-part></tp:taxon-name></italic> sp. n. localities: 1 = Ben Lomond ski village (type locality), 2 = Surprise Vale, 3 = Giblin Fells <bold>C</bold> Ben Lomond ski village collecting site (1 in <bold>B</bold>), 2 April 2018; white arrow indicates the rock-hugging shrub beneath which the holotype and paratypes of <italic><tp:taxon-name><tp:taxon-name-part taxon-name-part-type="genus" reg="Lissodesmus">L.</tp:taxon-name-part> <tp:taxon-name-part taxon-name-part-type="species" reg="nivalis">nivalis</tp:taxon-name-part></tp:taxon-name></italic> sp. n. were found. Sampling sites in <bold>A</bold> from <xref ref-type="bibr" rid="B14">Mesibov (2006–2018</xref>) for named species, and the author’s unpublished records for undescribed species. Image in <bold>B</bold> from <ext-link xmlns:xlink="http://www.w3.org/1999/xlink" xlink:type="simple" ext-link-type="uri" xlink:href="https://maps.thelist.tas.gov.au/listmap/app/list/map">https://maps.thelist.tas.gov.au/listmap/app/list/map</ext-link>. Rectangle in inset map in <bold>C</bold> shows extent of map <bold>A</bold> both maps are Mercator projections.</p></caption><graphic xmlns:xlink="http://www.w3.org/1999/xlink" xlink:href="zookeys-754-103-g001.jpg" position="float" orientation="portrait" xlink:type="simple" id="oo_201044.jpg"/></fig></tp:treatment-sec><ref-list><ref id="B14"><mixed-citation xmlns:xlink="http://www.w3.org/1999/xlink" xlink:type="simple">
          <person-group><name name-style="western"><surname>Mesibov</surname><given-names>R</given-names></name></person-group> (<year>2006–2018</year>) Millipedes of Australia. <ext-link xlink:type="simple" ext-link-type="uri" xlink:href="https://www.polydesmida.info/millipedesofaustralia/index.html">https://www.polydesmida.info/millipedesofaustralia/index.html</ext-link> [Accessed 5 April 2018]</mixed-citation></ref></ref-list></tp:taxon-treatment>
